# Supplementary material for: Identification of Genes Required for Resistance to Peptidomimetic Antibiotics by Transposon Sequencing
Source: Front Microbiol. 2020 Jul 23;11:1681. doi: 10.3389/fmicb.2020.01681 (PMC7390954; doi:10.3389/fmicb.2020.01681)
Supplement: Supplementary file 2 [file Table_2.XLSX]

## Sheet: Sheet1
TABLE S2 Genes involved in the mechanism of resistance to PMB. Fitness determinants were defined on the base of a log2-fold change (NUID) of at least -1.0 between the untreated and treated samples. COG, cluster of orthologous group; UIC, unique insertion counts; UID, unique insertion density; NUID, normalized UID; FC, fold change; C, control; J, Translation, ribosomal structure and biogenesis; E,…
locus_tag	orthologs	start_coord	end_coord	strand	length	locus_type	gene_symbol	description	COG	UIC_Control	UIC_PMB	UID_Control	UID_PMB	NUID_Control	NUID_PMB	FC_PMBvsC
PA14_03410	#N/A	312961	313034	-	74	RNA	RNA_1	tRNA-Arg	#N/A	6	1	0.0810811	0.0135135	0.0169209	0.00230143	-2.87821
PA14_27190	#N/A	2362888	2362974	-	87	RNA	RNA_23	tRNA-Ser	#N/A	6	2	0.0689655	0.0229885	0.0143925	0.00391507	-1.87821
PA14_13880	#N/A	1193043	1193138	-	96	CDS	#N/A	hypothetical protein	#N/A	6	3	0.0625	0.03125	0.0130432	0.00532205	-1.29324
PA14_48940	PA0723	4350851	4351099	-	249	CDS	coaB	coat protein B of bacteriophage Pf1)	#N/A	6	0	0.0240964	0	0.0050287	0	#DIV/0!
PA14_40560	PA1852	3622148	3622423	+	276	CDS	#N/A	hypothetical protein	#N/A	8	1	0.0289855	0.00362319	0.00604902	0.000617049	-3.29324
PA14_60400	PA4563	5385127	5385402	+	276	CDS	rpsT	30S ribosomal protein S20	J	9	2	0.0326087	0.00724638	0.00680515	0.0012341	-2.46317
PA14_48980	PA0719	4352054	4352431	-	378	CDS	#N/A	hypothetical protein	#N/A	10	0	0.026455	0	0.00552093	0	#DIV/0!
PA14_63040	PA4766	5624704	5625009	-	306	CDS	#N/A	hypothetical protein	S	11	4	0.0359477	0.0130719	0.00750197	0.00222622	-1.75268
PA14_09220	PA4230	781694	781999	-	306	CDS	pchB	isochorismate-pyruvate lyase	E	12	5	0.0392157	0.0163399	0.00818397	0.00278277	-1.55628
PA14_64260	#N/A	5726982	5727074	+	93	CDS	#N/A	hypothetical protein	#N/A	12	5	0.129032	0.0537634	0.0269279	0.00915621	-1.55628
PA14_48510	#N/A	4312055	4312390	+	336	CDS	#N/A	hypothetical protein	K	13	4	0.0386905	0.0119048	0.00807436	0.00202745	-1.99368
PA14_05520	PA0424	486057	486500	-	444	CDS	mexR	multidrug resistance operon repressor MexR	K	15	4	0.0337838	0.00900901	0.00705038	0.00153428	-2.20013
PA14_20940	PA3334	1803293	1803532	-	240	CDS	#N/A	acyl carrier protein	I	16	8	0.0666667	0.0333333	0.0139127	0.00567685	-1.29324
PA14_00720	PA0060	71678	71911	+	234	CDS	#N/A	hypothetical protein	S	18	10	0.0769231	0.042735	0.0160532	0.00727801	-1.14124
PA14_54750	#N/A	4853383	4853550	-	168	CDS	#N/A	hypothetical protein	#N/A	19	9	0.113095	0.0535714	0.023602	0.00912351	-1.37125
PA14_09350	PA4220	802180	802461	+	282	CDS	#N/A	hypothetical protein	#N/A	19	10	0.0673759	0.035461	0.0140608	0.0060392	-1.21924
PA14_51310	PA1006	4559074	4559325	-	252	CDS	#N/A	hypothetical protein	O	22	13	0.0873016	0.0515873	0.0182191	0.0087856	-1.05224
PA14_69470	PA5261	6194758	6195504	-	747	CDS	algR	alginate biosynthesis regulatory protein AlgR	T	24	6	0.0321285	0.00803213	0.00670494	0.00136792	-2.29324
PA14_18340	PA3555	1573236	1574123	-	888	CDS	arnD	hypothetical protein	G	25	2	0.0281532	0.00225225	0.00587531	0.000383571	-3.9371
PA14_18360	PA3553	1576105	1577124	-	1020	CDS	arnC	glycosyl transferase family protein	M	26	1	0.0254902	0.000980392	0.00531958	0.000166966	-4.99368
PA14_48970	PA0720	4351485	4351919	-	435	CDS	#N/A	helix destabilizing protein of bacteriophage Pf1	#N/A	27	2	0.062069	0.0045977	0.0129532	0.000783014	-4.04813
PA14_17940	PA3583	1541847	1542602	-	756	CDS	glpR	glycerol-3-phosphate regulon repressor	K	31	12	0.0410053	0.015873	0.00855744	0.00270326	-1.66248
PA14_31430	#N/A	2733014	2733244	-	231	CDS	#N/A	hypothetical protein	#N/A	31	16	0.134199	0.0692641	0.0280062	0.0117961	-1.24744
PA14_48990	PA0718	4352435	4352725	-	291	CDS	#N/A	hypothetical protein	#N/A	31	18	0.106529	0.0618557	0.0222317	0.0105344	-1.07752
PA14_48910	PA0726	4347730	4349013	-	1284	CDS	#N/A	hypothetical protein	S	34	2	0.0264798	0.00155763	0.00552609	0.000265273	-4.38071
PA14_59120	#N/A	5264513	5264752	+	240	CDS	#N/A	hypothetical protein	#N/A	37	20	0.154167	0.0833333	0.0321732	0.0141921	-1.18077
PA14_69250	PA5244	6178084	6178674	+	591	CDS	#N/A	hypothetical protein	S	38	6	0.0642978	0.0101523	0.0134184	0.00172899	-2.95621
PA14_22840	PA3198	1982710	1983462	+	753	CDS	#N/A	hypothetical protein	S	38	21	0.0504648	0.0278884	0.0105316	0.00474956	-1.14885
PA14_16280	PA3721	1390844	1391485	-	642	CDS	#N/A	transcriptional regulator	K	39	14	0.0607477	0.0218069	0.0126775	0.00371383	-1.77129
PA14_24420	PA3071	2126731	2127669	-	939	CDS	#N/A	hypothetical protein	S	39	19	0.0415335	0.0202343	0.00866768	0.00344601	-1.33072
PA14_34940	PA2292	3109722	3110003	+	282	CDS	#N/A	hypothetical protein	S	39	21	0.138298	0.0744681	0.0288615	0.0126823	-1.18633
PA14_41270	PA1798	3682952	3684238	+	1287	CDS	parS	two-component sensor	T	41	0	0.031857	0	0.00664828	0	#DIV/0!
PA14_12080	PA4001	1043998	1045020	+	1023	CDS	sltB1	soluble lytic transglycosylase B	M	42	4	0.0410557	0.00391007	0.00856797	0.000665906	-3.68556
PA14_62040	#N/A	5535182	5535889	-	708	CDS	#N/A	paraquat-inducible protein	S	47	24	0.0663842	0.0338983	0.0138538	0.00577307	-1.26287
PA14_63150	PA4776	5635995	5636660	+	666	CDS	pmrA	two-component response regulator	T	48	1	0.0720721	0.0015015	0.0150408	0.000255714	-5.87821
PA14_65300	PA4943	5818473	5819774	-	1302	CDS	hflX	GTP-binding protein	S	53	25	0.0407066	0.0192012	0.00849511	0.00327008	-1.37731
PA14_18330	PA3556	1571590	1573239	-	1650	CDS	arnT	4-amino-4-deoxy-L-arabinose transferase	M	54	2	0.0327273	0.00121212	0.00682989	0.000206431	-5.04813
PA14_56950	PA4381	5075693	5076376	-	684	CDS	colR	two-component response regulator	T	60	35	0.0877193	0.0511696	0.0183062	0.00871446	-1.07085
PA14_23370	PA3148	2028084	2029220	+	1137	CDS	orfK	UDP-N-acetylglucosamine 2-epimerase	M	64	17	0.0562885	0.0149516	0.0117469	0.00254634	-2.20578
PA14_08540	PA0667	729719	731062	-	1344	CDS	mepM1	hypothetical protein	M	66	11	0.0491071	0.00818452	0.0102482	0.00139387	-2.87821
PA14_48520	PA1222	4312387	4313544	+	1158	CDS	#N/A	membrane-bound lytic murein transglycosylase A	M	69	40	0.0595855	0.0345423	0.012435	0.00588275	-1.07984
PA14_23890	PA3110	2076891	2077538	+	648	CDS	#N/A	hypothetical protein	S	75	33	0.115741	0.0509259	0.0241541	0.00867297	-1.47767
PA14_08460	PA0660	724269	725237	-	969	CDS	#N/A	hypothetical protein	S	76	34	0.0784314	0.0350877	0.0163679	0.00597563	-1.45371
PA14_33780	PA2388	3001763	3002758	-	996	CDS	#N/A	transmembrane sensor	T	77	45	0.0773092	0.0451807	0.0161338	0.00769453	-1.06818
PA14_18370	PA3552	1577121	1578269	-	1149	CDS	arnB	UDP-4-amino-4-deoxy-L-arabinose--oxoglutarate aminotransferase	E	85	0	0.0739774	0	0.0154384	0	#DIV/0!
PA14_41090	PA1812	3663439	3665043	+	1605	CDS	mltD	membrane-bound lytic murein transglycosylase D	M	87	12	0.0542056	0.00747664	0.0113122	0.00127331	-3.15123
PA14_09300	PA4223	796493	798205	+	1713	CDS	#N/A	ABC transporter ATP-binding protein	V	111	59	0.0647986	0.0344425	0.0135229	0.00586575	-1.20502
PA14_49000	PA0717	4352729	4352941	-	213	CDS	#N/A	hypothetical protein	#N/A	121	53	0.568075	0.248826	0.118552	0.0423765	-1.48419
PA14_49180	PA1179	4370648	4371325	-	678	CDS	phoP	two-component response regulator PhoP	T	131	23	0.193215	0.0339233	0.0403223	0.00577733	-2.80311
PA14_41260	PA1799	3682244	3682951	+	708	CDS	parR	two-component response regulator	T	134	16	0.189266	0.0225989	0.039498	0.00384871	-3.35933
PA14_49020	#N/A	4353287	4353553	+	267	CDS	#N/A	hypothetical protein	#N/A	150	51	0.561798	0.191011	0.117242	0.0325303	-1.84964
PA14_57510	PA4426	5124074	5124652	+	579	CDS	#N/A	secreted lipoprotein	S	155	84	0.267703	0.145078	0.0558672	0.0247075	-1.17705
PA14_49010	#N/A	4352944	4353159	-	216	CDS	#N/A	hypothetical protein	#N/A	170	79	0.787037	0.365741	0.164248	0.0622877	-1.39885
PA14_42920	PA1667	3816629	3817960	-	1332	CDS	hsiJ2	HsiJ2	S	183	22	0.137387	0.0165165	0.0286715	0.00281285	-3.34951
PA14_58090	PA4476	5168388	5172218	-	3831	CDS	asmA	hypothetical protein	S	193	10	0.0503785	0.00261028	0.0105135	0.000444546	-4.56377
PA14_57100	PA4393	5085962	5087746	+	1785	CDS	ampG	permease	G	215	62	0.120448	0.0347339	0.0251365	0.00591537	-2.08724
PA14_63160	PA4777	5636684	5638117	+	1434	CDS	pmrB	PmrB: two-component regulator system signal sensor kinase PmrB	T	242	4	0.168759	0.0027894	0.0352185	0.00047505	-6.21211
PA14_18350	PA3554	1574120	1576108	-	1989	CDS	arnA	bifunctional UDP-glucuronic acid decarboxylase/UDP-4-amino-4-deoxy-L-arabinose formyltransferase	G, J, M	257	0	0.129211	0	0.0269651	0	#DIV/0!
