# Supplementary material for: Identification of Genes Required for Resistance to Peptidomimetic Antibiotics by Transposon Sequencing
Source: Front Microbiol. 2020 Jul 23;11:1681. doi: 10.3389/fmicb.2020.01681 (PMC7390954; doi:10.3389/fmicb.2020.01681)
Supplement: Supplementary file 3 [file Table_3.XLSX]

## Sheet: Sheet1
TABLE S3 Genes involved in the mechanism of resistance to COL. Fitness determinants were defined on the base of a log2-fold change (NUID) of at least -1.0 between the untreated and treated samples. COG, cluster of orthologous group; UIC, unique insertion counts; UID, unique insertion density; NUID, normalized UID; FC, fold change; C, control; E, Amino acid transport and metabolism; K, Transcripti…
locus_tag	orthologs	start_coord	end_coord	strand	length	locus_type	gene_symbol	description	COG	UIC_Control	UIC_Col	UID_Control	UID_Col	NUID_Control	NUID_Col	FC_ColvsC
PA14_60160	#N/A	5359482	5359555	-	74	RNA	RNA_50	tRNA-Pro	#N/A	2	0	0.027027	0	0.0056403	0	#DIV/0!
PA14_03410	#N/A	312961	313034	-	74	RNA	RNA_1	tRNA-Arg	#N/A	6	1	0.0810811	0.0135135	0.0169209	0.00232853	-2.86132
PA14_13880	#N/A	1193043	1193138	-	96	CDS	#N/A	hypothetical protein	#N/A	6	3	0.0625	0.03125	0.0130432	0.00538472	-1.27635
PA14_27190	#N/A	2362888	2362974	-	87	RNA	RNA_23	tRNA-Ser	#N/A	6	0	0.0689655	0	0.0143925	0	#DIV/0!
PA14_48900	#N/A	4347632	4347733	-	102	CDS	#N/A	hypothetical protein	#N/A	8	3	0.0784314	0.0294118	0.0163679	0.00506797	-1.69139
PA14_09220	PA4230	781694	781999	-	306	CDS	pchB	isochorismate-pyruvate lyase	E	12	5	0.0392157	0.0163399	0.00818397	0.00281554	-1.53939
PA14_64260	#N/A	5726982	5727074	+	93	CDS	#N/A	hypothetical protein	#N/A	12	7	0.129032	0.0752688	0.0269279	0.0129696	-1.05396
PA14_48510	#N/A	4312055	4312390	+	336	CDS	#N/A	hypothetical protein	K	13	4	0.0386905	0.0119048	0.00807436	0.00205132	-1.97679
PA14_53630	PA0825	4757211	4757546	+	336	CDS	#N/A	hypothetical protein	S	15	5	0.0446429	0.014881	0.00931657	0.00256415	-1.86132
PA14_25150	PA3008	2200343	2200828	-	486	CDS	#N/A	hypothetical protein	D	21	11	0.0432099	0.0226337	0.00901752	0.00390004	-1.20924
PA14_18340	PA3555	1573236	1574123	-	888	CDS	arnD	hypothetical protein	G	25	1	0.0281532	0.00112613	0.00587531	0.000194044	-4.92021
PA14_18360	PA3553	1576105	1577124	-	1020	CDS	arnC	glycosyl transferase family protein	M	26	1	0.0254902	0.000980392	0.00531958	0.000168932	-4.97679
PA14_48970	PA0720	4351485	4351919	-	435	CDS	#N/A	helix destabilizing protein of bacteriophage Pf1	#N/A	27	4	0.062069	0.0091954	0.0129532	0.00158447	-3.03124
PA14_47250	PA1314	4209501	4209887	-	387	CDS	#N/A	hypothetical protein	S	28	15	0.0723514	0.0387597	0.0150991	0.00667872	-1.17682
PA14_48910	PA0726	4347730	4349013	-	1284	CDS	#N/A	hypothetical protein	S	34	2	0.0264798	0.00155763	0.00552609	0.000268397	-4.36382
PA14_23360	PA3160	2026846	2027928	+	1083	CDS	wzz	O-antigen chain length regulator	M	34	8	0.0313943	0.00738689	0.00655171	0.00127284	-2.36382
PA14_69250	PA5244	6178084	6178674	+	591	CDS	#N/A	hypothetical protein	S	38	10	0.0642978	0.0169205	0.0134184	0.00291558	-2.20235
PA14_16280	PA3721	1390844	1391485	-	642	CDS	#N/A	transcriptional regulator	K	39	15	0.0607477	0.0233645	0.0126775	0.00402596	-1.65487
PA14_24420	PA3071	2126731	2127669	-	939	CDS	#N/A	hypothetical protein	S	39	18	0.0415335	0.0191693	0.00866768	0.00330309	-1.39183
PA14_34940	PA2292	3109722	3110003	+	282	CDS	#N/A	hypothetical protein	S	39	23	0.138298	0.0815603	0.0288615	0.0140537	-1.03819
PA14_41270	PA1798	3682952	3684238	+	1287	CDS	parS	two-component sensor	T	41	11	0.031857	0.00854701	0.00664828	0.00147274	-2.17448
PA14_12080	PA4001	1043998	1045020	+	1023	CDS	sltB1	soluble lytic transglycosylase B	M	42	8	0.0410557	0.00782014	0.00856797	0.0013475	-2.66867
PA14_63150	PA4776	5635995	5636660	+	666	CDS	pmrA	two-component response regulator	T	48	2	0.0720721	0.003003	0.0150408	0.00051745	-4.86132
PA14_65300	PA4943	5818473	5819774	-	1302	CDS	hflX	GTP-binding protein	S	53	26	0.0407066	0.0199693	0.00849511	0.00344093	-1.30384
PA14_18330	PA3556	1571590	1573239	-	1650	CDS	arnT	4-amino-4-deoxy-L-arabinose transferase	M	54	2	0.0327273	0.00121212	0.00682989	0.000208862	-5.03124
PA14_62190	PA4699	5549104	5549883	-	780	CDS	#N/A	hypothetical protein	#N/A	63	27	0.0807692	0.0346154	0.0168558	0.00596461	-1.49875
PA14_23370	PA3148	2028084	2029220	+	1137	CDS	orfK	UDP-N-acetylglucosamine 2-epimerase	M	64	15	0.0562885	0.0131926	0.0117469	0.00227323	-2.36946
PA14_08540	PA0667	729719	731062	-	1344	CDS	mepM1	hypothetical protein	M	66	13	0.0491071	0.00967262	0.0102482	0.0016667	-2.62031
PA14_08460	PA0660	724269	725237	-	969	CDS	#N/A	hypothetical protein	S	76	30	0.0784314	0.0309598	0.0163679	0.00533471	-1.61739
PA14_18370	PA3552	1577121	1578269	-	1149	CDS	arnB	UDP-4-amino-4-deoxy-L-arabinose--oxoglutarate aminotransferase	E	85	3	0.0739774	0.00261097	0.0154384	0.000449898	-5.10078
PA14_41090	PA1812	3663439	3665043	+	1605	CDS	mltD	membrane-bound lytic murein transglycosylase D	M	87	24	0.0542056	0.0149533	0.0113122	0.00257661	-2.13434
PA14_49000	PA0717	4352729	4352941	-	213	CDS	#N/A	hypothetical protein	#N/A	121	42	0.568075	0.197183	0.118552	0.0339768	-1.8029
PA14_30270	PA2617	2620775	2621455	-	681	CDS	aat	leucyl/phenylalanyl-tRNA--protein transferase	O	122	61	0.179148	0.0895742	0.0373867	0.0154346	-1.27635
PA14_49180	PA1179	4370648	4371325	-	678	CDS	phoP	two-component response regulator PhoP	T	131	66	0.193215	0.0973451	0.0403223	0.0167736	-1.26538
PA14_41260	PA1799	3682244	3682951	+	708	CDS	parR	two-component response regulator	T	134	29	0.189266	0.0409605	0.039498	0.00705794	-2.48446
PA14_49020	#N/A	4353287	4353553	+	267	CDS	#N/A	hypothetical protein	#N/A	150	26	0.561798	0.0973783	0.117242	0.0167793	-2.80473
PA14_57510	PA4426	5124074	5124652	+	579	CDS	#N/A	secreted lipoprotein	S	155	66	0.267703	0.11399	0.0558672	0.0196417	-1.50808
PA14_42920	PA1667	3816629	3817960	-	1332	CDS	hsiJ2	HsiJ2	S	183	20	0.137387	0.015015	0.0286715	0.00258725	-3.47013
PA14_58090	PA4476	5168388	5172218	-	3831	CDS	asmA	hypothetical protein	S	193	78	0.0503785	0.0203602	0.0105135	0.00350829	-1.58341
PA14_57100	PA4393	5085962	5087746	+	1785	CDS	ampG	permease	G	215	86	0.120448	0.0481793	0.0251365	0.00830182	-1.59828
PA14_63160	PA4777	5636684	5638117	+	1434	CDS	pmrB	PmrB: two-component regulator system signal sensor kinase PmrB	T	242	2	0.168759	0.0013947	0.0352185	0.000240322	-7.19522
PA14_18350	PA3554	1574120	1576108	-	1989	CDS	arnA	bifunctional UDP-glucuronic acid decarboxylase/UDP-4-amino-4-deoxy-L-arabinose formyltransferase	G, J, M	257	0	0.129211	0	0.0269651	0	#DIV/0!
