# Supplementary material for: Identification of Genes Required for Resistance to Peptidomimetic Antibiotics by Transposon Sequencing
Source: Front Microbiol. 2020 Jul 23;11:1681. doi: 10.3389/fmicb.2020.01681 (PMC7390954; doi:10.3389/fmicb.2020.01681)
Supplement: Supplementary file 4 [file Table_4.XLSX]

## Sheet: Sheet1
TABLE S4 Genes involved in the mechanism of resistance to L27-11. Fitness determinants were defined on the base of a log2-fold change (NUID) of at least -1.0 between the untreated and treated samples. COG, cluster of orthologous group; UIC, unique insertion counts; UID, unique insertion density; NUID, normalized UID; FC, fold change; C, control; P, Inorganic ion transport and metabolism; T, Signa…
locus_tag	orthologs	start_coord	end_coord	strand	length	locus_type	gene_symbol	description	COG	UIC_Control	UIC_L2711	UID_Control	UID_L2711	NUID_Control	NUID_L2711	FC_L2711vsC
PA14_00720	PA0060	71678	71911	+	234	CDS	#N/A	hypothetical protein	S	17	8	0.0726496	0.034188	0.0154476	0.00677138	-1.18986
PA14_08230	PA0635	703110	703364	+	255	CDS	#N/A	hypothetical protein	#N/A	12	4	0.0470588	0.0156863	0.0100062	0.00310687	-1.68736
PA14_10710	PA4116	923260	923847	-	588	CDS	#N/A	hypothetical protein	P	110	56	0.187075	0.0952381	0.039778	0.0188631	-1.0764
PA14_13660	PA3885	1174167	1174823	-	657	CDS	tpbA	protein tyrosine phosphatase TpbA	T	72	23	0.109589	0.0350076	0.0233021	0.00693371	-1.74876
PA14_14290	PA3844	1219367	1219978	+	612	CDS	#N/A	hypothetical protein	O	22	8	0.0359477	0.0130719	0.00764362	0.00258906	-1.56183
PA14_16370	PA3712	1400168	1400863	+	696	CDS	#N/A	hypothetical protein	S	91	36	0.130747	0.0517241	0.027801	0.0102446	-1.44027
PA14_18330	PA3556	1571590	1573239	-	1650	CDS	arnT	4-amino-4-deoxy-L-arabinose transferase	M	46	2	0.0278788	0.00121212	0.00592791	0.000240076	-4.62596
PA14_18340	PA3555	1573236	1574123	-	888	CDS	arnD	hypothetical protein	G	23	1	0.0259009	0.00112613	0.00550735	0.000223044	-4.62596
PA14_18350	PA3554	1574120	1576108	-	1989	CDS	arnA	bifunctional UDP-glucuronic acid decarboxylase/UDP-4-amino-4-deoxy-L-arabinose formyltransferase	G, J, M	276	15	0.138763	0.00754148	0.0295054	0.00149369	-4.30403
PA14_18360	PA3553	1576105	1577124	-	1020	CDS	arnC	glycosyl transferase family protein	M	29	2	0.0284314	0.00196078	0.00604541	0.000388359	-3.96038
PA14_18370	PA3552	1577121	1578269	-	1149	CDS	arnB	UDP-4-amino-4-deoxy-L-arabinose--oxoglutarate aminotransferase	E	78	6	0.0678851	0.00522193	0.0144345	0.00103427	-3.80284
PA14_19750	PA3425	1703714	1704058	-	345	CDS	#N/A	hypothetical protein	S	16	8	0.0463768	0.0231884	0.00986118	0.00459276	-1.1024
PA14_21240	PA3307	1840369	1840677	+	309	CDS	#N/A	hypothetical protein	#N/A	23	10	0.0744337	0.0323625	0.0158269	0.0064098	-1.30403
PA14_21800	#N/A	1896332	1896404	+	73	RNA	RNA_14	tRNA-Val	#N/A	10	4	0.136986	0.0547945	0.0291276	0.0108528	-1.42433
PA14_22490	PA3223	1957217	1957858	+	642	CDS	acpD	ACP phosphodieterase	I	58	20	0.0903427	0.0311526	0.0192097	0.00617019	-1.63845
PA14_23240	PA3170	2011997	2013331	-	1335	CDS	#N/A	N-ethylammeline chlorohydrolase	F	395	184	0.29588	0.137828	0.0629135	0.0272986	-1.20454
PA14_24110	#N/A	2092473	2092545	+	73	RNA	RNA_19	tRNA-Val	#N/A	6	1	0.0821918	0.0136986	0.0174766	0.00271319	-2.68736
PA14_24230	PA3087	2102217	2103197	+	981	CDS	#N/A	hypothetical protein	T	49	26	0.049949	0.0265036	0.0106207	0.00524937	-1.01667
PA14_25150	PA3008	2200343	2200828	-	486	CDS	#N/A	hypothetical protein	D	20	9	0.0411523	0.0185185	0.00875027	0.00366783	-1.2544
PA14_27190	#N/A	2362888	2362974	-	87	RNA	RNA_23	tRNA-Ser	#N/A	4	1	0.045977	0.0114943	0.00977617	0.00227659	-2.1024
PA14_29060	PA2713	2514283	2514762	+	480	CDS	#N/A	transcriptional regulator	K	30	14	0.0625	0.0291667	0.0132895	0.00577684	-1.20193
PA14_32500	PA2484	2824030	2824644	+	615	CDS	#N/A	TetR family transcriptional regulator	K	27	11	0.0439024	0.0178862	0.00933505	0.00354259	-1.39785
PA14_34940	PA2292	3109722	3110003	+	282	CDS	#N/A	hypothetical protein	S	43	19	0.152482	0.0673759	0.0324225	0.0133447	-1.28073
PA14_41260	PA1799	3682244	3682951	+	708	CDS	parR	two-component response regulator	T	127	25	0.179379	0.0353107	0.0381415	0.00699375	-2.44723
PA14_41270	PA1798	3682952	3684238	+	1287	CDS	parS	two-component sensor	T	63	11	0.048951	0.00854701	0.0104085	0.00169285	-2.62025
PA14_42920	PA1667	3816629	3817960	-	1332	CDS	hsiJ2	HsiJ2	S	167	22	0.125375	0.0165165	0.0266588	0.00327131	-3.02667
PA14_44510	PA1542	3963327	3964163	+	837	CDS	#N/A	hypothetical protein	S	37	16	0.0442055	0.0191159	0.00939948	0.00378615	-1.31185
PA14_46780	PA1353	4166742	4167155	+	414	CDS	#N/A	hypothetical protein	S	12	2	0.0289855	0.00483092	0.00616323	0.000956826	-2.68736
PA14_48940	PA0723	4350851	4351099	-	249	CDS	coaB	coat protein B of bacteriophage Pf1)	#N/A	6	0	0.0240964	0	0.00512365	0	#DIV/0!
PA14_48970	PA0720	4351485	4351919	-	435	CDS	#N/A	helix destabilizing protein of bacteriophage Pf1	#N/A	25	5	0.0574713	0.0114943	0.0122202	0.00227659	-2.42433
PA14_49000	PA0717	4352729	4352941	-	213	CDS	#N/A	hypothetical protein	#N/A	119	40	0.558685	0.187793	0.118794	0.0371949	-1.67529
PA14_49010	#N/A	4352944	4353159	-	216	CDS	#N/A	hypothetical protein	#N/A	172	53	0.796296	0.24537	0.169318	0.0485988	-1.80074
PA14_49180	PA1179	4370648	4371325	-	678	CDS	phoP	two-component response regulator PhoP	T	124	8	0.182891	0.0117994	0.0388884	0.00233703	-4.05659
PA14_49410	PA1159	4391031	4391240	-	210	CDS	#N/A	cold-shock protein	K	32	11	0.152381	0.052381	0.032401	0.0103747	-1.64297
PA14_57070	PA4391	5084536	5085537	-	1002	CDS	#N/A	hypothetical protein	S	49	26	0.0489022	0.0259481	0.0103982	0.00513936	-1.01667
PA14_58090	PA4476	5168388	5172218	-	3831	CDS	asmA	hypothetical protein	S	200	96	0.0522057	0.0250587	0.0111006	0.00496321	-1.16129
PA14_58220	PA4486	5181040	5181426	+	387	CDS	#N/A	hypothetical protein	Q	21	10	0.0542636	0.0258398	0.0115381	0.00511791	-1.17279
PA14_59120	#N/A	5264513	5264752	+	240	CDS	#N/A	hypothetical protein	#N/A	28	12	0.116667	0.05	0.024807	0.00990315	-1.32479
PA14_60310	PA4554	5373154	5376630	+	3477	CDS	pilY1	type 4 fimbrial biogenesis protein PilY1	N, U	327	161	0.0940466	0.0463043	0.0199973	0.00917116	-1.12463
PA14_63040	PA4766	5624704	5625009	-	306	CDS	#N/A	hypothetical protein	S	10	2	0.0326797	0.00653595	0.00694874	0.00129453	-2.42433
PA14_63110	PA4773	5633510	5633992	+	483	CDS	#N/A	S-adenosylmethionine decarboxylase	E	22	0	0.0455487	0	0.00968508	0	#DIV/0!
PA14_63120	PA4774	5634070	5635119	+	1050	CDS	#N/A	hypothetical protein	E	39	6	0.0371429	0.00571429	0.00789774	0.00113179	-2.80284
PA14_63130	PA4775	5635122	5635982	+	861	CDS	#N/A	hypothetical protein	#N/A	182	9	0.211382	0.010453	0.0449465	0.00207034	-4.44027
PA14_63150	PA4776	5635995	5636660	+	666	CDS	pmrA	two-component response regulator	T	47	4	0.0705706	0.00600601	0.0150055	0.00118957	-3.65699
PA14_63160	PA4777	5636684	5638117	+	1434	CDS	pmrB	PmrB: two-component regulator system signal sensor kinase PmrB	T	230	3	0.160391	0.00209205	0.0341041	0.000414358	-6.36292
PA14_69660	PA5276	6214536	6214676	+	141	CDS	lppL	lipopeptide LppL	M	10	5	0.070922	0.035461	0.0150803	0.00702351	-1.1024
PA14_70390	PA5332	6275040	6275819	+	780	CDS	crc	catabolite repression control protein	L	49	17	0.0628205	0.0217949	0.0133576	0.00431676	-1.62964
