# Supplementary material for: Identification of Genes Required for Resistance to Peptidomimetic Antibiotics by Transposon Sequencing
Source: Front Microbiol. 2020 Jul 23;11:1681. doi: 10.3389/fmicb.2020.01681 (PMC7390954; doi:10.3389/fmicb.2020.01681)
Supplement: Supplementary file 5 [file Table_5.XLSX]

## Sheet: Sheet1
TABLE S5 Genes involved in the mechanism of resistance to peptide 4. Fitness determinants were defined on the base of a log2-fold change (NUID) of at least -1.0 between the untreated and treated samples. COG, cluster of orthologous group; UIC, unique insertion counts; UID, unique insertion density; NUID, normalized UID; FC, fold change; C, control; P, Inorganic ion transport metabolism; H, Coenzy…
locus_tag	orthologs	start_coord	end_coord	strand	length	locus_type	gene_symbol	description	COG	UIC_Control	UIC_4	UID_Control	UID_4	NUID_Control	NUID_4	FC_4vsC
PA14_00720	PA0060	71678	71911	+	234	CDS	#N/A	hypothetical protein	S	17	3	0.0726496	0.0128205	0.0154617	0.00282535	-2.4522
PA14_01240	PA0102	121786	122514	+	729	CDS	#N/A	carbonic anhydrase	P	25	2	0.0342936	0.00274348	0.00729853	0.000604601	-3.59355
PA14_03410	#N/A	312961	313034	-	74	RNA	RNA_1	tRNA-Arg	#N/A	5	0	0.0675676	0	0.0143801	0	#DIV/0!
PA14_05310	PA0407	463169	464122	-	954	CDS	gshB	glutathione synthetase	H	70	18	0.0733753	0.0188679	0.0156161	0.00415806	-1.90905
PA14_05330	PA0409	464831	465196	+	366	CDS	pilH	twitching motility protein PilH	T	19	9	0.0519126	0.0245902	0.0110483	0.0054191	-1.0277
PA14_05520	PA0424	486057	486500	-	444	CDS	mexR	multidrug resistance operon repressor MexR	K	16	5	0.036036	0.0112613	0.00766938	0.00248172	-1.62777
PA14_08110	#N/A	696088	696198	+	111	CDS	#N/A	hypothetical protein	#N/A	5	1	0.045045	0.00900901	0.00958672	0.00198538	-2.27162
PA14_08540	PA0667	729719	731062	-	1344	CDS	mepM1	hypothetical protein	M	62	12	0.046131	0.00892857	0.00981783	0.00196765	-2.31893
PA14_09195	PA4233	778276	779664	+	1389	CDS	#N/A	major facilitator transporter	G	73	28	0.0525558	0.0201584	0.0111852	0.00444244	-1.33217
PA14_09530	PA4206	819408	820520	-	1113	CDS	mexH	RND efflux membrane fusion protein	V	45	18	0.0404313	0.0161725	0.0086048	0.00356405	-1.27162
PA14_12080	PA4001	1043998	1045020	+	1023	CDS	sltB1	soluble lytic transglycosylase B	M	41	6	0.0400782	0.0058651	0.00852965	0.00129253	-2.72229
PA14_13610	PA3888	1170390	1171112	-	723	CDS	#N/A	ABC transporter permease	E	66	31	0.0912863	0.0428769	0.019428	0.00944908	-1.03989
PA14_13880	#N/A	1193043	1193138	-	96	CDS	#N/A	hypothetical protein	#N/A	5	1	0.0520833	0.0104167	0.0110846	0.00229559	-2.27162
PA14_16280	PA3721	1390844	1391485	-	642	CDS	#N/A	transcriptional regulator	K	39	9	0.0607477	0.0140187	0.0129286	0.0030894	-2.06517
PA14_16370	PA3712	1400168	1400863	+	696	CDS	#N/A	hypothetical protein	S	90	42	0.12931	0.0603448	0.0275205	0.0132986	-1.04923
PA14_18330	PA3556	1571590	1573239	-	1650	CDS	arnT	4-amino-4-deoxy-L-arabinose transferase	M	49	2	0.029697	0.00121212	0.00632027	0.000267124	-4.56441
PA14_18340	PA3555	1573236	1574123	-	888	CDS	arnD	hypothetical protein	G	23	0	0.0259009	0	0.00551237	0	#DIV/0!
PA14_18350	PA3554	1574120	1576108	-	1989	CDS	arnA	bifunctional UDP-glucuronic acid decarboxylase/UDP-4-amino-4-deoxy-L-arabinose formyltransferase	G, J, M	276	0	0.138763	0	0.0295323	0	#DIV/0!
PA14_18360	PA3553	1576105	1577124	-	1020	CDS	arnC	glycosyl transferase family protein	M	29	0	0.0284314	0	0.00605091	0	#DIV/0!
PA14_18370	PA3552	1577121	1578269	-	1149	CDS	arnB	UDP-4-amino-4-deoxy-L-arabinose--oxoglutarate aminotransferase	E	79	2	0.0687554	0.00174064	0.0146329	0.000383598	-5.25348
PA14_21860	PA3259	1899826	1900305	+	480	CDS	#N/A	hypothetical protein	S	17	5	0.0354167	0.0104167	0.00753756	0.00229559	-1.71523
PA14_23240	PA3170	2011997	2013331	-	1335	CDS	#N/A	N-ethylammeline chlorohydrolase	F	394	116	0.295131	0.0868914	0.0628114	0.0191489	-1.71377
PA14_23340	PA3161	2025973	2026257	+	285	CDS	ihfB	integration host factor subunit beta	K	8	1	0.0280702	0.00350877	0.00597404	0.000773252	-2.9497
PA14_23890	PA3110	2076891	2077538	+	648	CDS	#N/A	hypothetical protein	S	69	26	0.106481	0.0401235	0.022662	0.00884228	-1.35778
PA14_24110	#N/A	2092473	2092545	+	73	RNA	RNA_19	tRNA-Val	#N/A	5	2	0.0684932	0.0273973	0.0145771	0.00603772	-1.27162
PA14_25150	PA3008	2200343	2200828	-	486	CDS	#N/A	hypothetical protein	D	22	8	0.0452675	0.0164609	0.00963407	0.0036276	-1.40913
PA14_27190	#N/A	2362888	2362974	-	87	RNA	RNA_23	tRNA-Ser	#N/A	4	1	0.045977	0.0114943	0.00978507	0.00253307	-1.9497
PA14_28230	#N/A	2442781	2442951	-	171	CDS	#N/A	hypothetical protein	#N/A	21	9	0.122807	0.0526316	0.0261364	0.0115988	-1.17209
PA14_28300	PA2768	2446265	2446747	-	483	CDS	#N/A	hypothetical protein	#N/A	27	9	0.0559006	0.0186335	0.0118971	0.0041064	-1.53466
PA14_28330	#N/A	2448449	2448544	+	96	CDS	#N/A	hypothetical protein	#N/A	26	11	0.270833	0.114583	0.0576402	0.0252515	-1.1907
PA14_30770	PA2577	2669350	2669787	-	438	CDS	#N/A	AsnC family transcriptional regulator	K	29	9	0.06621	0.0205479	0.0140912	0.00452829	-1.63775
PA14_31260	#N/A	2718015	2718521	-	507	CDS	#N/A	RadC-like protein	L	32	15	0.0631164	0.0295858	0.0134328	0.00652003	-1.04281
PA14_31360	PA2565	2727061	2727486	+	426	CDS	#N/A	hypothetical protein	#N/A	30	14	0.0704225	0.0328638	0.0149877	0.00724243	-1.04923
PA14_34800	PA2306	3090172	3090789	+	618	CDS	#N/A	amino acid transporter LysE	E	41	14	0.066343	0.0226537	0.0141195	0.00499236	-1.49989
PA14_35060	PA2282	3121898	3122326	-	429	CDS	#N/A	hypothetical protein	#N/A	25	11	0.0582751	0.025641	0.0124024	0.00565069	-1.13412
PA14_36920	PA2137	3290327	3290863	-	537	CDS	#N/A	hypothetical protein	T	21	6	0.0391061	0.0111732	0.00832278	0.00246231	-1.75705
PA14_40060	PA1891	3570750	3571139	+	390	CDS	#N/A	hypothetical protein	#N/A	17	6	0.0435897	0.0153846	0.009277	0.00339041	-1.4522
PA14_40700	PA1841	3635217	3635714	-	498	CDS	#N/A	hypothetical protein	S	26	10	0.0522088	0.0200803	0.0111114	0.00442524	-1.32821
PA14_41260	PA1799	3682244	3682951	+	708	CDS	parR	two-component response regulator	T	125	24	0.176554	0.0338983	0.0375751	0.0074704	-2.33052
PA14_41270	PA1798	3682952	3684238	+	1287	CDS	parS	two-component sensor	T	63	11	0.048951	0.00854701	0.010418	0.00188356	-2.46754
PA14_42920	PA1667	3816629	3817960	-	1332	CDS	hsiJ2	HsiJ2	S	174	20	0.130631	0.015015	0.0278015	0.00330896	-3.07071
PA14_43900	PA1592	3908445	3908681	+	237	CDS	#N/A	hypothetical protein	#N/A	18	5	0.0759494	0.021097	0.0161639	0.0046493	-1.79769
PA14_48230	#N/A	4293859	4293960	+	102	CDS	#N/A	hypothetical protein	#N/A	13	6	0.127451	0.0588235	0.0271248	0.0129633	-1.06517
PA14_48900	#N/A	4347632	4347733	-	102	CDS	#N/A	hypothetical protein	#N/A	9	0	0.0882353	0	0.0187787	0	#DIV/0!
PA14_48970	PA0720	4351485	4351919	-	435	CDS	#N/A	helix destabilizing protein of bacteriophage Pf1	#N/A	19	1	0.0436782	0.00229885	0.00929582	0.000506614	-4.19762
PA14_49000	PA0717	4352729	4352941	-	213	CDS	#N/A	hypothetical protein	#N/A	121	40	0.568075	0.187793	0.120901	0.0413853	-1.54663
PA14_49180	PA1179	4370648	4371325	-	678	CDS	phoP	two-component response regulator PhoP	T	127	0	0.187316	0	0.0398655	0	#DIV/0!
PA14_50940	PA1035	4526078	4526572	+	495	CDS	#N/A	hypothetical protein	S	45	20	0.0909091	0.040404	0.0193478	0.00890412	-1.11962
PA14_51280	PA1009	4556864	4557421	+	558	CDS	#N/A	hypothetical protein	K	92	14	0.164875	0.0250896	0.0350895	0.00552917	-2.6659
PA14_53100	#N/A	4706899	4707138	+	240	CDS	#N/A	hypothetical protein	S	33	13	0.1375	0.0541667	0.0292635	0.0119371	-1.29365
PA14_53190	PA0857	4715309	4715614	-	306	CDS	bolA	morphogene protein BolA	K	31	2	0.101307	0.00653595	0.0215607	0.00144037	-3.90389
PA14_53630	PA0825	4757211	4757546	+	336	CDS	#N/A	hypothetical protein	S	15	4	0.0446429	0.0119048	0.00950113	0.00262353	-1.85659
PA14_57100	PA4393	5085962	5087746	+	1785	CDS	ampG	permease	G	204	97	0.114286	0.0543417	0.0243229	0.0119757	-1.02221
PA14_58090	PA4476	5168388	5172218	-	3831	CDS	asmA	hypothetical protein	S	192	58	0.0501175	0.0151397	0.0106663	0.00333643	-1.67668
PA14_58220	PA4486	5181040	5181426	+	387	CDS	#N/A	hypothetical protein	Q	22	8	0.0568475	0.0206718	0.0120986	0.0045556	-1.40913
PA14_58740	#N/A	5234143	5234253	-	111	CDS	#N/A	hypothetical protein	#N/A	4	1	0.036036	0.00900901	0.00766938	0.00198538	-1.9497
PA14_59120	#N/A	5264513	5264752	+	240	CDS	#N/A	hypothetical protein	#N/A	32	13	0.133333	0.0541667	0.0283767	0.0119371	-1.24926
PA14_60580	PA4579	5399180	5401036	+	1857	CDS	#N/A	hypothetical protein	#N/A	86	19	0.0463113	0.0102316	0.00985621	0.0022548	-2.12803
PA14_61290	PA4632	5471482	5472303	-	822	CDS	#N/A	lipoprotein	O	142	59	0.172749	0.0717762	0.0367654	0.0158178	-1.2168
PA14_63130	PA4775	5635122	5635982	+	861	CDS	#N/A	hypothetical protein	#N/A	185	76	0.214866	0.0882695	0.045729	0.0194526	-1.23315
PA14_63150	PA4776	5635995	5636660	+	666	CDS	pmrA	two-component response regulator	T	46	0	0.0690691	0	0.0146996	0	#DIV/0!
PA14_63160	PA4777	5636684	5638117	+	1434	CDS	pmrB	PmrB: two-component regulator system signal sensor kinase PmrB	T	237	3	0.165272	0.00209205	0.0351741	0.00046104	-6.25348
PA14_63430	PA4801	5656731	5657099	-	369	CDS	#N/A	hypothetical protein	#N/A	22	10	0.0596206	0.0271003	0.0126888	0.00597227	-1.0872
PA14_65300	PA4943	5818473	5819774	-	1302	CDS	hflX	GTP-binding protein	S	51	16	0.0391705	0.0122888	0.00833647	0.00270817	-1.62212
PA14_67100	PA5079	5990266	5990703	-	438	CDS	#N/A	D-tyrosyl-tRNA(Tyr) deacylase	J	47	21	0.107306	0.0479452	0.0228374	0.010566	-1.11197
PA14_67110	PA5080	5990700	5991671	-	972	CDS	#N/A	prolyl aminopeptidase	E	34	5	0.0349794	0.00514403	0.00744451	0.00113363	-2.71523
PA14_67560	PA5117	6034912	6036729	-	1818	CDS	typA	TypA	T	133	60	0.0731573	0.0330033	0.0155697	0.00727317	-1.09809
PA14_68610	PA5193	6118335	6119228	-	894	CDS	hslO	Hsp33-like chaperonin	O	39	16	0.0436242	0.0178971	0.00928432	0.00394411	-1.2351
PA14_68640	PA5196	6120787	6121221	+	435	CDS	#N/A	hypothetical protein	O	27	12	0.062069	0.0275862	0.0132098	0.00607936	-1.11962
PA14_69220	PA5241	6173092	6174612	+	1521	CDS	ppx	exopolyphosphatase	F	98	40	0.0644313	0.0262985	0.0137126	0.00579558	-1.24248
PA14_69660	PA5276	6214536	6214676	+	141	CDS	lppL	lipopeptide LppL	M	12	1	0.0851064	0.0070922	0.0181128	0.00156296	-3.53466
PA14_69780	PA5286	6223643	6224068	-	426	CDS	#N/A	hypothetical protein	S	42	15	0.0985915	0.0352113	0.0209828	0.00775975	-1.43512
PA14_70060	PA5306	6247439	6247630	-	192	CDS	#N/A	lipoprotein	S	19	5	0.0989583	0.0260417	0.0210608	0.00573898	-1.8757
PA14_70070	PA5307	6247651	6250215	-	2565	CDS	#N/A	hypothetical protein	S	299	109	0.116569	0.0424951	0.0248089	0.00936495	-1.40551
PA14_72830	#N/A	6486543	6486767	+	225	CDS	#N/A	hypothetical protein	#N/A	10	3	0.0444444	0.0133333	0.0094589	0.00293836	-1.68666
