# Supplementary material for: Identification of Genes Required for Resistance to Peptidomimetic Antibiotics by Transposon Sequencing
Source: Front Microbiol. 2020 Jul 23;11:1681. doi: 10.3389/fmicb.2020.01681 (PMC7390954; doi:10.3389/fmicb.2020.01681)
Supplement: Supplementary file 6 [file Table_6.XLSX]

## Sheet: Sheet1
TABLE S6 Genes involved in the mechanism of resistance to peptide 3. Fitness determinants were defined on the base of a log2-fold change (NUID) of at least -1.0 between the untreated and treated samples. COG, cluster of orthologous group; UIC, unique insertion counts; UID, unique insertion density; NUID, normalized UID; FC, fold change; C, control; H, Coenzyme transport and metabolism; E, Amino a…
locus_tag	orthologs	start_coord	end_coord	strand	length	locus_type	gene_symbol	description	COG	UIC_Control	UIC_3	UID_Control	UID_3	NUID_Control	NUID_3	FC_3vsC
PA14_05310	PA0407	463169	464122	-	954	CDS	gshB	glutathione synthetase	H	70	44	0.0733753	0.0461216	0.0156161	0.00705154	-1.14702
PA14_08230	PA0635	703110	703364	+	255	CDS	#N/A	hypothetical protein	#N/A	11	5	0.0431373	0.0196078	0.0091807	0.00299785	-1.61468
PA14_08390	PA0654	718670	719464	+	795	CDS	speD	S-adenosylmethionine decarboxylase	E	53	34	0.0666667	0.0427673	0.0141884	0.0065387	-1.11763
PA14_09195	PA4233	778276	779664	+	1389	CDS	#N/A	major facilitator transporter	G	73	35	0.0525558	0.025198	0.0111852	0.00385253	-1.53771
PA14_12080	PA4001	1043998	1045020	+	1023	CDS	sltB1	soluble lytic transglycosylase B	M	41	11	0.0400782	0.0107527	0.00852965	0.00164398	-2.37529
PA14_15420	#N/A	1306243	1306407	-	165	CDS	#N/A	#N/A	#N/A	12	8	0.0727273	0.0484848	0.0154782	0.00741286	-1.06214
PA14_18330	PA3556	1571590	1573239	-	1650	CDS	arnT	4-amino-4-deoxy-L-arabinose transferase	M	49	2	0.029697	0.00121212	0.00632027	0.000185321	-5.09188
PA14_18340	PA3555	1573236	1574123	-	888	CDS	arnD	hypothetical protein	G	23	0	0.0259009	0	0.00551237	0	#DIV/0!
PA14_18350	PA3554	1574120	1576108	-	1989	CDS	arnA	bifunctional UDP-glucuronic acid decarboxylase/UDP-4-amino-4-deoxy-L-arabinose formyltransferase	G, J, M	276	2	0.138763	0.00100553	0.0295323	0.000153736	-7.5857
PA14_18360	PA3553	1576105	1577124	-	1020	CDS	arnC	glycosyl transferase family protein	M	29	0	0.0284314	0	0.00605091	0	#DIV/0!
PA14_18370	PA3552	1577121	1578269	-	1149	CDS	arnB	UDP-4-amino-4-deoxy-L-arabinose--oxoglutarate aminotransferase	E	79	2	0.0687554	0.00174064	0.0146329	0.000266127	-5.78095
PA14_21240	PA3307	1840369	1840677	+	309	CDS	#N/A	hypothetical protein	#N/A	22	15	0.0711974	0.0485437	0.0151526	0.00742186	-1.02971
PA14_23240	PA3170	2011997	2013331	-	1335	CDS	#N/A	N-ethylammeline chlorohydrolase	F	394	102	0.295131	0.0764045	0.0628114	0.0116815	-2.4268
PA14_23890	PA3110	2076891	2077538	+	648	CDS	#N/A	hypothetical protein	S	69	44	0.106481	0.0679012	0.022662	0.0103814	-1.12627
PA14_25150	PA3008	2200343	2200828	-	486	CDS	#N/A	hypothetical protein	D	22	13	0.0452675	0.026749	0.00963407	0.00408966	-1.23617
PA14_27190	#N/A	2362888	2362974	-	87	RNA	RNA_23	tRNA-Ser	#N/A	4	2	0.045977	0.0229885	0.00978507	0.00351472	-1.47717
PA14_32500	PA2484	2824030	2824644	+	615	CDS	#N/A	TetR family transcriptional regulator	K	29	19	0.0471545	0.0308943	0.0100357	0.00472344	-1.08723
PA14_35140	PA2276	3126413	3127303	-	891	CDS	#N/A	AraC family transcriptional regulator	K	62	43	0.0695847	0.0482604	0.0148094	0.00737854	-1.0051
PA14_37430	PA2093	3331556	3332065	-	510	CDS	#N/A	RNA polymerase sigma factor	K	29	19	0.0568627	0.0372549	0.0121018	0.00569591	-1.08723
PA14_42920	PA1667	3816629	3817960	-	1332	CDS	hsiJ2	HsiJ2	S	174	29	0.130631	0.0217718	0.0278015	0.00332869	-3.06214
PA14_48230	#N/A	4293859	4293960	+	102	CDS	#N/A	hypothetical protein	#N/A	13	6	0.127451	0.0588235	0.0271248	0.00899354	-1.59265
PA14_48900	#N/A	4347632	4347733	-	102	CDS	#N/A	hypothetical protein	#N/A	9	2	0.0882353	0.0196078	0.0187787	0.00299785	-2.6471
PA14_48970	PA0720	4351485	4351919	-	435	CDS	#N/A	helix destabilizing protein of bacteriophage Pf1	#N/A	19	7	0.0436782	0.016092	0.00929582	0.0024603	-1.91775
PA14_49000	PA0717	4352729	4352941	-	213	CDS	#N/A	hypothetical protein	#N/A	121	69	0.568075	0.323944	0.120901	0.0495278	-1.28751
PA14_49180	PA1179	4370648	4371325	-	678	CDS	phoP	two-component response regulator PhoP	T	127	0	0.187316	0	0.0398655	0	#DIV/0!
PA14_51280	PA1009	4556864	4557421	+	558	CDS	#N/A	hypothetical protein	K	92	43	0.164875	0.0770609	0.0350895	0.0117819	-1.57447
PA14_51290	PA1008	4557433	4557906	+	474	CDS	bcp	bacterioferritin comigratory protein	O	21	13	0.0443038	0.0274262	0.00942897	0.00419319	-1.16905
PA14_52960	PA0874	4695869	4696135	+	267	CDS	#N/A	hypothetical protein	#N/A	13	8	0.0486891	0.0299625	0.0103623	0.00458098	-1.17761
PA14_53190	PA0857	4715309	4715614	-	306	CDS	bolA	morphogene protein BolA	K	31	11	0.101307	0.0359477	0.0215607	0.00549605	-1.97194
PA14_53630	PA0825	4757211	4757546	+	336	CDS	#N/A	hypothetical protein	S	15	9	0.0446429	0.0267857	0.00950113	0.00409527	-1.21414
PA14_58090	PA4476	5168388	5172218	-	3831	CDS	asmA	hypothetical protein	S	192	83	0.0501175	0.0216654	0.0106663	0.00331242	-1.6871
PA14_59120	#N/A	5264513	5264752	+	240	CDS	#N/A	hypothetical protein	#N/A	32	19	0.133333	0.0791667	0.0283767	0.0121038	-1.22925
PA14_60580	PA4579	5399180	5401036	+	1857	CDS	#N/A	hypothetical protein	#N/A	86	40	0.0463113	0.0215401	0.00985621	0.00329327	-1.58151
PA14_63150	PA4776	5635995	5636660	+	666	CDS	pmrA	two-component response regulator	T	46	4	0.0690691	0.00600601	0.0146996	0.00091826	-4.00074
PA14_63160	PA4777	5636684	5638117	+	1434	CDS	pmrB	PmrB: two-component regulator system signal sensor kinase PmrB	T	237	7	0.165272	0.00488145	0.0351741	0.000746326	-5.55856
PA14_64260	#N/A	5726982	5727074	+	93	CDS	#N/A	hypothetical protein	#N/A	11	7	0.11828	0.0752688	0.0251729	0.0115079	-1.12925
PA14_66770	PA5053	5963960	5964493	+	534	CDS	hslV	ATP-dependent protease peptidase subunit	O	19	8	0.0355805	0.0149813	0.00757243	0.00229049	-1.7251
PA14_67110	PA5080	5990700	5991671	-	972	CDS	#N/A	prolyl aminopeptidase	E	34	8	0.0349794	0.00823045	0.00744451	0.00125836	-2.56464
PA14_67560	PA5117	6034912	6036729	-	1818	CDS	typA	TypA	T	133	90	0.0731573	0.049505	0.0155697	0.00756882	-1.0406
PA14_68610	PA5193	6118335	6119228	-	894	CDS	hslO	Hsp33-like chaperonin	O	39	19	0.0436242	0.0212528	0.00928432	0.00324935	-1.51465
PA14_69660	PA5276	6214536	6214676	+	141	CDS	lppL	lipopeptide LppL	M	12	3	0.0851064	0.0212766	0.0181128	0.00325298	-2.47717
PA14_70060	PA5306	6247439	6247630	-	192	CDS	#N/A	lipoprotein	S	19	13	0.0989583	0.0677083	0.0210608	0.0103519	-1.02466
PA14_72830	#N/A	6486543	6486767	+	225	CDS	#N/A	hypothetical protein	#N/A	10	3	0.0444444	0.0133333	0.0094589	0.00203854	-2.21414
